# Supplementary material for: A unified view on enzyme catalysis by cryo-EM study of a DNA topoisomerase
Source: Commun Chem. 2024 Feb 28;7:45. doi: 10.1038/s42004-024-01129-y (PMC10901890; doi:10.1038/s42004-024-01129-y)
Supplement: Supplementary file 7 — Supplementary Data 2 [file 42004_2024_1129_MOESM7_ESM.xlsx]

## Sheet: All clone count
	frequency	-19	-18	-17	-16	-15	-14	-13	-12	-11	-10	-9	-8	-7	-6	-5	-4	-3	-2	-1	1	2	3	4	5	6	7	8	9	10	11	12	13	14	15	16	17	18	19	20	21		amount	%
Cut01 (4)	4	g	a	c	t	t	a	t	c	g	c	c	a	c	t	g	g	c	a	g	c	a	g	c	c	a	c	t	g	g	t	a	a	c	a	g	g	a	t	t	a		4	0.034188
Cut01R	4	g	c	t	a	a	t	c	c	t	g	t	t	a	c	c	a	g	t	g	g	c	t	g	c	t	g	c	c	a	g	t	g	g	c	g	a	t	a	a	g
Cut02 (29)	29	c	a	g	a	g	c	g	a	g	g	t	a	t	g	t	a	g	g	c	g	g	t	g	c	t	a	c	a	g	a	g	t	t	c	t	t	g	a	a	g		29	0.247863
Cut02R	29	c	a	c	t	t	c	a	a	g	a	a	c	t	c	t	g	t	a	g	c	a	c	c	g	c	c	t	a	c	a	t	a	c	c	t	c	g	c	t	c
Cut03 (2)	2	t	g	c	g	c	c	t	t	a	t	c	c	g	g	t	a	a	c	t	a	t	c	g	t	c	t	t	g	a	g	t	c	c	a	a	c	c	c	g	g		2	0.017094
Cut03R	2	t	a	c	c	g	g	g	t	t	g	g	a	c	t	c	a	a	g	a	c	g	a	t	a	g	t	t	a	c	c	g	g	a	t	a	a	g	g	c	g
Cut04 (5)	5	t	g	c	t	a	c	a	g	a	g	t	t	c	t	t	g	a	a	g	t	g	g	t	g	g	c	c	t	a	a	c	t	a	c	g	g	c	t	a	c		5	0.042735
Cut04R	5	g	t	g	t	a	g	c	c	g	t	a	g	t	t	a	g	g	c	c	a	c	c	a	c	t	t	c	a	a	g	a	a	c	t	c	t	g	t	a	g
Cut05 (1)	1	a	c	a	g	g	a	t	t	a	g	c	a	g	a	g	c	g	a	g	g	t	a	t	g	t	a	g	g	c	g	g	t	g	c	t	a	c	a	g	a		1	0.00854701
Cut05R	1	a	c	t	c	t	g	t	a	g	c	a	c	c	g	c	c	t	a	c	a	t	a	c	c	t	c	g	c	t	c	t	g	c	t	a	a	t	c	c	t
Cut06 (1)	1	a	g	c	a	g	a	g	c	g	a	g	g	t	a	t	g	t	a	g	g	c	g	g	t	g	c	t	a	c	a	g	a	g	t	t	c	t	t	g	a		1	0.00854701
Cut06R	1	c	t	t	c	a	a	g	a	a	c	t	c	t	g	t	a	g	c	a	c	c	g	c	c	t	a	c	a	t	a	c	c	t	c	g	c	t	c	t	g
Cut07 (2)	2	g	t	a	t	g	t	a	g	g	c	g	g	t	g	c	t	a	c	a	g	a	g	t	t	c	t	t	g	a	a	g	t	g	g	t	g	g	c	c	t		2	0.017094
Cut07R	2	t	t	a	g	g	c	c	a	c	c	a	c	t	t	c	a	a	g	a	a	c	t	c	t	g	t	a	g	c	a	c	c	g	c	c	t	a	c	a	t
Cut08 (1)	1	a	g	g	c	g	g	t	g	c	t	a	c	a	g	a	g	t	t	c	t	t	g	a	a	g	t	g	g	t	g	g	c	c	t	a	a	c	t	a	c		1	0.00854701
Cut08R	1	c	c	g	t	a	g	t	t	a	g	g	c	c	a	c	c	a	c	t	t	c	a	a	g	a	a	c	t	c	t	g	t	a	g	c	a	c	c	g	c
Cut09 (7)	7	t	t	c	t	c	a	t	a	g	c	t	c	a	c	g	c	t	g	t	a	g	g	t	a	t	c	t	c	a	g	t	t	c	g	g	t	g	t	a	g		7	0.0598291
Cut09R	7	a	c	c	t	a	c	a	c	c	g	a	a	c	t	g	a	g	a	t	a	c	c	t	a	c	a	g	c	g	t	g	a	g	c	t	a	t	g	a	g
Cut10 (1)	1	t	t	t	c	t	c	a	t	a	g	c	t	c	a	c	g	c	t	g	t	a	g	g	t	a	t	c	t	c	a	g	t	t	c	g	g	t	g	t	a		1	0.00854701
Cut10R	1	c	c	t	a	c	a	c	c	g	a	a	c	t	g	a	g	a	t	a	c	c	t	a	c	a	g	c	g	t	g	a	g	c	t	a	t	g	a	g	a
Cut11 (3)	3	t	g	g	g	c	t	g	t	g	t	g	c	a	c	g	a	a	c	c	c	c	c	c	g	t	t	c	a	g	c	c	c	g	a	c	c	g	c	t	g		3	0.025641
Cut11R	3	c	g	c	a	g	c	g	g	t	c	g	g	g	c	t	g	a	a	c	g	g	g	g	g	g	t	t	c	g	t	g	c	a	c	a	c	a	g	c	c
Cut12 (3)	3	t	g	g	t	a	t	c	t	g	c	g	c	t	c	t	g	c	t	g	a	a	g	c	c	a	g	t	t	a	c	c	t	t	c	g	g	a	a	a	a		3	0.025641
Cut12R	3	c	t	t	t	t	t	c	c	g	a	a	g	g	t	a	a	c	t	g	g	c	t	t	c	a	g	c	a	g	a	g	c	g	c	a	g	a	t	a	c
Cut13 (2)	2	t	a	t	c	t	g	c	g	c	t	c	t	g	c	t	g	a	a	g	c	c	a	g	t	t	a	c	c	t	t	c	g	g	a	a	a	a	a	g	a		2	0.017094
Cut13R	2	a	c	t	c	t	t	t	t	t	c	c	g	a	a	g	g	t	a	a	c	t	g	g	c	t	t	c	a	g	c	a	g	a	g	c	g	c	a	g	a
Cut14 (4)	4	t	c	t	g	c	g	c	t	c	t	g	c	t	g	a	a	g	c	c	a	g	t	t	a	c	c	t	t	c	g	g	a	a	a	a	a	g	a	g	t		4	0.034188
Cut14R	4	c	a	a	c	t	c	t	t	t	t	t	c	c	g	a	a	g	g	t	a	a	c	t	g	g	c	t	t	c	a	g	c	a	g	a	g	c	g	c	a
Cut15 (6)	6	a	a	c	t	a	c	g	g	c	t	a	c	a	c	t	a	g	a	a	g	a	a	c	a	g	t	a	t	t	t	g	g	t	a	t	c	t	g	c	g		6	0.0512821
Cut15R	6	a	g	c	g	c	a	g	a	t	a	c	c	a	a	a	t	a	c	t	g	t	t	c	t	t	c	t	a	g	t	g	t	a	g	c	c	g	t	a	g
Cut16 (8)	8	a	c	t	a	c	g	g	c	t	a	c	a	c	t	a	g	a	a	g	a	a	c	a	g	t	a	t	t	t	g	g	t	a	t	c	t	g	c	g	c		8	0.0683761
Cut16R	8	g	a	g	c	g	c	a	g	a	t	a	c	c	a	a	a	t	a	c	t	g	t	t	c	t	t	c	t	a	g	t	g	t	a	g	c	c	g	t	a
Cut17 (5)	5	a	c	c	t	t	c	g	g	a	a	a	a	a	g	a	g	t	t	g	g	t	a	g	c	t	c	t	t	g	a	t	c	c	g	g	c	a	a	a	c		5	0.042735
Cut17R	5	t	t	g	t	t	t	g	c	c	g	g	a	t	c	a	a	g	a	g	c	t	a	c	c	a	a	c	t	c	t	t	t	t	t	c	c	g	a	a	g
Cut18 (2)	2	t	t	a	t	c	g	c	c	a	c	t	g	g	c	a	g	c	a	g	c	c	a	c	t	g	g	t	a	a	c	a	g	g	a	t	t	a	g	c	a		2	0.017094
Cut18R	2	t	c	t	g	c	t	a	a	t	c	c	t	g	t	t	a	c	c	a	g	t	g	g	c	t	g	c	t	g	c	c	a	g	t	g	g	c	g	a	t
Cut19 (1)	1	c	c	c	c	c	g	t	t	c	a	g	c	c	c	g	a	c	c	g	c	t	g	c	g	c	c	t	t	a	t	c	c	g	g	t	a	a	c	t	a		1	0.00854701
Cut19R	1	g	a	t	a	g	t	t	a	c	c	g	g	a	t	a	a	g	g	c	g	c	a	g	c	g	g	t	c	g	g	g	c	t	g	a	a	c	g	g	g
Cut20 (6)	6	g	c	t	g	c	g	c	c	t	t	a	t	c	c	g	g	t	a	a	c	t	a	t	c	g	t	c	t	t	g	a	g	t	c	c	a	a	c	c	c		6	0.0512821
Cut20R	6	c	c	g	g	g	t	t	g	g	a	c	t	c	a	a	g	a	c	g	a	t	a	g	t	t	a	c	c	g	g	a	t	a	a	g	g	c	g	c	a
Cut21 (1)	1	c	c	g	a	c	c	g	c	t	g	c	g	c	c	t	t	a	t	c	c	g	g	t	a	a	c	t	a	t	c	g	t	c	t	t	g	a	g	t	c		1	0.00854701
Cut21R	1	t	g	g	a	c	t	c	a	a	g	a	c	g	a	t	a	g	t	t	a	c	c	g	g	a	t	a	a	g	g	c	g	c	a	g	c	g	g	t	c
Cut22 (1)	1	c	g	c	c	t	g	c	g	c	c	t	t	a	t	c	c	g	g	t	a	a	c	t	a	t	c	g	t	c	t	t	g	a	g	t	c	c	a	a	c		1	0.00854701
Cut22R	1	g	g	g	t	t	g	g	a	c	t	c	a	a	g	a	c	g	a	t	a	g	t	t	a	c	c	g	g	a	t	a	a	g	g	c	g	c	a	g	c
Cut23 (2)	2	g	c	t	g	g	g	c	t	g	t	g	t	g	c	a	c	g	a	a	c	c	c	c	c	c	g	t	t	c	a	g	c	c	c	g	a	c	c	g	c		2	0.017094
Cut23R	2	c	a	g	c	g	g	t	c	g	g	g	c	t	g	a	a	c	g	g	g	g	g	g	t	t	c	g	t	g	c	a	c	a	c	a	g	c	c	c	a
Cut24 (1)	1	c	c	c	c	c	c	g	t	t	c	a	g	c	c	c	g	a	c	c	g	c	t	g	c	g	c	c	t	t	a	t	c	c	g	g	t	a	a	c	t		1	0.00854701
Cut24R	1	a	t	a	g	t	t	a	c	c	g	g	a	t	a	a	g	g	c	g	c	a	g	c	g	g	t	c	g	g	g	c	t	g	a	a	c	g	g	g	g
Cut25 (2)	2	g	c	g	t	g	g	c	g	c	t	t	t	c	t	c	a	t	a	g	c	t	c	a	c	g	c	t	g	t	a	g	g	t	a	t	c	t	c	a	g		2	0.017094
Cut25R	2	a	a	c	t	g	a	g	a	t	a	c	c	t	a	c	a	g	c	g	t	g	a	g	c	t	a	t	g	a	g	a	a	a	g	c	g	c	c	a	c
Cut26 (1)	1	c	g	t	c	t	t	g	a	g	t	c	c	a	a	c	c	c	g	g	t	a	a	g	a	c	a	c	g	a	c	t	t	a	t	c	g	c	c	a	c		1	0.00854701
Cut26R	1	c	a	g	t	g	g	c	g	a	t	a	a	g	t	c	g	t	g	t	c	t	t	a	c	c	g	g	g	t	t	g	g	a	c	t	c	a	a	g	a
Cut27 (2)	2	t	a	t	c	g	t	c	t	t	g	a	g	t	c	c	a	a	c	c	c	g	g	t	a	a	g	a	c	a	c	g	a	c	t	t	a	t	c	g	c		2	0.017094
Cut27R	2	t	g	g	c	g	a	t	a	a	g	t	c	g	t	g	t	c	t	t	a	c	c	g	g	g	t	t	g	g	a	c	t	c	a	a	g	a	c	g	a
Cut28 (3)	3	t	a	t	g	t	a	g	g	c	g	g	t	g	c	t	a	c	a	g	a	g	t	t	c	t	t	g	a	a	g	t	g	g	t	g	g	c	c	t	a		3	0.025641
Cut28R	3	g	t	t	a	g	g	c	c	a	c	c	a	c	t	t	c	a	a	g	a	a	c	t	c	t	g	t	a	g	c	a	c	c	g	c	c	t	a	c	a
Cut29 (1)	1	g	g	t	a	g	c	t	c	t	t	g	a	t	c	c	g	g	c	a	a	a	c	a	a	a	c	c	a	c	c	g	c	t	g	g	t	a	g	c	g		1	0.00854701
Cut29R	1	a	c	c	g	c	t	a	c	c	a	g	c	g	g	t	g	g	t	t	t	g	t	t	t	g	c	c	g	g	a	t	c	a	a	g	a	g	c	t	a
Cut30 (1)	1	c	g	g	c	a	a	a	c	a	a	a	c	c	a	c	c	g	c	t	g	g	t	a	g	c	g	g	t	g	g	t	t	t	t	t	t	t	g	t	t		1	0.00854701
Cut30R	1	c	a	a	a	c	a	a	a	a	a	a	a	c	c	a	c	c	g	c	t	a	c	c	a	g	c	g	g	t	g	g	t	t	t	g	t	t	t	g	c
Cut31 (1)	1	c	a	t	a	g	c	t	c	a	c	g	c	t	g	t	a	g	g	t	a	t	c	t	c	a	g	t	t	c	g	g	t	g	t	a	g	g	t	c	g		1	0.00854701
Cut31R	1	a	a	c	g	a	c	c	t	a	c	a	c	c	g	a	a	c	t	g	a	g	a	t	a	c	c	t	a	c	a	g	c	g	t	g	a	g	c	t	a
Cut32 (1)	1	g	g	t	c	g	t	t	c	g	c	t	c	c	a	a	g	c	t	g	g	g	c	t	g	t	g	t	g	c	a	c	g	a	a	c	c	c	c	c	c		1	0.00854701
Cut32R	1	a	c	g	g	g	g	g	g	t	t	c	g	t	g	c	a	c	a	c	a	g	c	c	c	a	g	c	t	t	g	g	a	g	c	g	a	a	c	g	a
Cut33 (1)	1	g	a	a	c	a	g	t	a	t	t	t	g	g	t	a	t	c	t	g	c	g	c	t	c	t	g	c	t	g	a	a	g	c	c	a	g	t	t	a	c		1	0.00854701
Cut33R	1	a	g	g	t	a	a	c	t	g	g	c	t	t	c	a	g	c	a	g	a	g	c	g	c	a	g	a	t	a	c	c	a	a	a	t	a	c	t	g	t
Cut34 (1)	1	c	a	a	g	c	t	g	g	g	c	t	g	t	g	t	g	c	a	c	g	a	a	c	c	c	c	c	c	g	t	t	c	a	g	c	c	c	g	a	c		1	0.00854701
Cut34R	1	c	g	g	t	c	g	g	g	c	t	g	a	a	c	g	g	g	g	g	g	t	t	c	g	t	g	c	a	c	a	c	a	g	c	c	c	a	g	c	t
Cut35 (1)	1	a	c	a	c	g	a	c	t	t	a	t	c	g	c	c	a	c	t	g	g	c	a	g	c	a	g	c	c	a	c	t	g	g	t	a	a	c	a	g	g		1	0.00854701
Cut35R	1	a	t	c	c	t	g	t	t	a	c	c	a	g	t	g	g	c	t	g	c	t	g	c	c	a	g	t	g	g	c	g	a	t	a	a	g	t	c	g	t
Cut36 (1)	1	t	a	g	c	a	g	a	g	c	g	a	g	g	t	a	t	g	t	a	g	g	c	g	g	t	g	c	t	a	c	a	g	a	g	t	t	c	t	t	g		1	0.00854701
Cut36R	1	t	t	c	a	a	g	a	a	c	t	c	t	g	t	a	g	c	a	c	c	g	c	c	t	a	c	a	t	a	c	c	t	c	g	c	t	c	t	g	c
Cut37 (1)	1	c	t	c	t	t	g	a	t	c	c	g	g	c	a	a	a	c	a	a	a	c	c	a	c	c	g	c	t	g	g	t	a	g	c	g	g	t	g	g	t		1	0.00854701
Cut37R	1	a	a	a	c	c	a	c	c	g	c	t	a	c	c	a	g	c	g	g	t	g	g	t	t	t	g	t	t	t	g	c	c	g	g	a	t	c	a	a	g
Cut38 (1)	1	g	c	c	t	a	a	c	t	a	c	g	g	c	t	a	c	a	c	t	a	g	a	a	g	a	a	c	a	g	t	a	t	t	t	g	g	t	a	t	c		1	0.00854701
Cut38R	1	c	a	g	a	t	a	c	c	a	a	a	t	a	c	t	g	t	t	c	t	t	c	t	a	g	t	g	t	a	g	c	c	g	t	a	g	t	t	a	g
Cut39 (1)	1	g	c	a	g	c	a	g	c	c	a	c	t	g	g	t	a	a	c	a	g	g	a	t	t	a	g	c	a	g	a	g	c	g	a	g	g	t	a	t	g		1	0.00854701
Cut39R	1	t	a	c	a	t	a	c	c	t	c	g	c	t	c	t	g	c	t	a	a	t	c	c	t	g	t	t	a	c	c	a	g	t	g	g	c	t	g	c	t
																																											117
G		16	18	22	17	24	25	21	17	20	18	22	17	19	18	11	31	23	14	31	21	25	19	21	17	19	24	12	18	25	24	29	20	24	20	24	24	17	20	23	22
G%		0.205128	0.230769	0.282051	0.217949	0.307692	0.320513	0.269231	0.217949	0.25641	0.230769	0.282051	0.217949	0.24359	0.230769	0.141026	0.397436	0.294872	0.179487	0.397436	0.269231	0.320513	0.24359	0.269231	0.217949	0.24359	0.307692	0.153846	0.230769	0.320513	0.307692	0.371795	0.25641	0.307692	0.25641	0.307692	0.307692	0.217949	0.25641	0.294872	0.282051
A		19	23	12	16	15	19	14	17	20	16	21	17	14	15	28	29	19	26	15	25	15	19	11	15	19	12	6	21	20	21	15	15	20	18	20	19	17	19	22	21
A%		0.24359	0.294872	0.153846	0.205128	0.192308	0.24359	0.179487	0.217949	0.25641	0.205128	0.269231	0.217949	0.179487	0.192308	0.358974	0.371795	0.24359	0.333333	0.192308	0.320513	0.192308	0.24359	0.141026	0.192308	0.24359	0.153846	0.0769231	0.269231	0.25641	0.269231	0.192308	0.192308	0.25641	0.230769	0.25641	0.24359	0.217949	0.24359	0.282051	0.269231
T		20	14	21	22	19	17	19	20	18	20	15	15	21	20	21	6	12	19	15	11	19	15	25	15	26	19	29	28	15	14	17	21	16	20	17	14	19	15	16	12
T%		0.25641	0.179487	0.269231	0.282051	0.24359	0.217949	0.24359	0.25641	0.230769	0.25641	0.192308	0.192308	0.269231	0.25641	0.269231	0.0769231	0.153846	0.24359	0.192308	0.141026	0.24359	0.192308	0.320513	0.192308	0.333333	0.24359	0.371795	0.358974	0.192308	0.179487	0.217949	0.269231	0.205128	0.25641	0.217949	0.179487	0.24359	0.192308	0.205128	0.153846
C		23	23	23	23	20	17	24	24	20	24	20	29	24	25	18	12	24	19	17	21	19	25	21	31	14	23	31	11	18	19	17	22	18	20	17	21	25	24	17	23
C%		0.294872	0.294872	0.294872	0.294872	0.25641	0.217949	0.307692	0.307692	0.25641	0.307692	0.25641	0.371795	0.307692	0.320513	0.230769	0.153846	0.307692	0.24359	0.217949	0.269231	0.24359	0.320513	0.269231	0.397436	0.179487	0.294872	0.397436	0.141026	0.230769	0.24359	0.217949	0.282051	0.230769	0.25641	0.217949	0.269231	0.320513	0.307692	0.217949	0.294872
X2 test (p)		0.690257	0.421866	0.396549	0.58788	0.746664	0.638042	0.650203	0.697131	0.980321	0.719304	0.775077	0.187904	0.550901	0.565102	0.0171119	3.49024e-05	0.378491	0.144898	0.067683	0.147319	0.634291	0.634291	0.147319	0.067683	0.144898	0.378491	3.49024e-05	0.0171119	0.565102	0.550901	0.187904	0.775077	0.719304	0.980321	0.697131	0.650203	0.638042	0.746664	0.58788	0.396549
consensus		-	-	-	-	-	-	-	-	-	-	-	-	-	-	A	G A	-	-	-	-	-	-	-	-	-	-	T C	T	-	-	-	-	-	-	-	-	-	-	-	-
			more than 35%
			less than 15%
G		16	18	22	17	24	25	21	17	20	18	22	17	19	18	11	31	23	14	31	21	25	19	21	17	19	24	12	18	25	24	29	20	24	20	24	24	17	20	23	22
A		19	23	12	16	15	19	14	17	20	16	21	17	14	15	28	29	19	26	15	25	15	19	11	15	19	12	6	21	20	21	15	15	20	18	20	19	17	19	22	21
T		20	14	21	22	19	17	19	20	18	20	15	15	21	20	21	6	12	19	15	11	19	15	25	15	26	19	29	28	15	14	17	21	16	20	17	14	19	15	16	12
C		23	23	23	23	20	17	24	24	20	24	20	29	24	25	18	12	24	19	17	21	19	25	21	31	14	23	31	11	18	19	17	22	18	20	17	21	25	24	17	23
X2 test (p)		0.690257	0.421866	0.396549	0.58788	0.746664	0.638042	0.650203	0.697131	0.980321	0.719304	0.775077	0.187904	0.550901	0.565102	0.0171119	3.49024e-05	0.378491	0.144898	0.067683	0.147319	0.634291	0.634291	0.147319	0.067683	0.144898	0.378491	3.49024e-05	0.0171119	0.565102	0.550901	0.187904	0.775077	0.719304	0.980321	0.697131	0.650203	0.638042	0.746664	0.58788	0.396549
expected
20.6
18.4
18.4
20.6
	count clones
		43	35	77	43	77	52	82	49	103	69	41	29	31	59	35	98	81	54	102	73	81	41	70	64	43	37	21	27	88	68	95	47	44	43	62	51	106	51	39	88
G		48	104	18	58	39	37	61	88	40	68	84	72	40	34	75	102	52	106	31	68	66	46	23	37	31	64	13	97	53	95	38	62	53	48	35	40	39	67	94	50
A		51	35	50	94	67	39	40	35	48	53	62	38	95	53	97	13	64	31	37	23	46	66	68	31	106	52	102	75	34	40	72	84	68	40	88	61	37	39	58	18
T		92	60	89	39	51	106	51	62	43	44	47	95	68	88	27	21	37	43	64	70	41	81	73	102	54	81	98	35	59	31	29	41	69	103	49	82	52	77	43	78
C		7.40339e-05	1.98282e-13	5.73287e-09	5.01034e-09	0.00485181	1.56832e-09	0.00405931	1.72968e-06	2.42954e-08	0.0290065	7.83115e-06	6.51592e-10	1.4012e-10	0.000219181	4.32512e-15	7.41551e-26	0.000556174	7.95456e-14	2.66386e-09	1.64436e-05	0.000849174	0.000849174	1.64436e-05	2.66386e-09	7.95456e-14	0.000556174	7.41551e-26	4.32512e-15	0.000219181	1.4012e-10	6.51592e-10	7.83115e-06	0.0290065	2.42954e-08	1.72968e-06	0.00405931	1.56832e-09	0.00485181	5.01034e-09	6.82146e-09
X2.test
expected
61.8
55.2
55.2
61.8
1790.2.3
398bp
G 26.4%
A 23.6%
T 23.6%
C 26.4%

## Sheet: Clone count >3
	-19	-18	-17	-16	-15	-14	-13	-12	-11	-10	-9	-8	-7	-6	-5	-4	-3	-2	-1	1	2	3	4	5	6	7	8	9	10	11	12	13	14	15	16	17	18	19	20	21		amount	%
Cut01 (4)	g	a	c	t	t	a	t	c	g	c	c	a	c	t	g	g	c	a	g	c	a	g	c	c	a	c	t	g	g	t	a	a	c	a	g	g	a	t	t	a		4	0.034188
Cut01R	g	c	t	a	a	t	c	c	t	g	t	t	a	c	c	a	g	t	g	g	c	t	g	c	t	g	c	c	a	g	t	g	g	c	g	a	t	a	a	g
Cut02 (29)	c	a	g	a	g	c	g	a	g	g	t	a	t	g	t	a	g	g	c	g	g	t	g	c	t	a	c	a	g	a	g	t	t	c	t	t	g	a	a	g		29	0.247863
Cut02R	c	a	c	t	t	c	a	a	g	a	a	c	t	c	t	g	t	a	g	c	a	c	c	g	c	c	t	a	c	a	t	a	c	c	t	c	g	c	t	c
Cut04 (5)	t	g	c	t	a	c	a	g	a	g	t	t	c	t	t	g	a	a	g	t	g	g	t	g	g	c	c	t	a	a	c	t	a	c	g	g	c	t	a	c		5	0.042735
Cut04R	g	t	g	t	a	g	c	c	g	t	a	g	t	t	a	g	g	c	c	a	c	c	a	c	t	t	c	a	a	g	a	a	c	t	c	t	g	t	a	g
Cut09 (7)	t	t	c	t	c	a	t	a	g	c	t	c	a	c	g	c	t	g	t	a	g	g	t	a	t	c	t	c	a	g	t	t	c	g	g	t	g	t	a	g		7	0.0598291
Cut09R	a	c	c	t	a	c	a	c	c	g	a	a	c	t	g	a	g	a	t	a	c	c	t	a	c	a	g	c	g	t	g	a	g	c	t	a	t	g	a	g
Cut11 (3)	t	g	g	g	c	t	g	t	g	t	g	c	a	c	g	a	a	c	c	c	c	c	c	g	t	t	c	a	g	c	c	c	g	a	c	c	g	c	t	g		3	0.025641
Cut11R	c	g	c	a	g	c	g	g	t	c	g	g	g	c	t	g	a	a	c	g	g	g	g	g	g	t	t	c	g	t	g	c	a	c	a	c	a	g	c	c
Cut12 (3)	t	g	g	t	a	t	c	t	g	c	g	c	t	c	t	g	c	t	g	a	a	g	c	c	a	g	t	t	a	c	c	t	t	c	g	g	a	a	a	a		3	0.025641
Cut12R	c	t	t	t	t	t	c	c	g	a	a	g	g	t	a	a	c	t	g	g	c	t	t	c	a	g	c	a	g	a	g	c	g	c	a	g	a	t	a	c
Cut14 (4)	t	c	t	g	c	g	c	t	c	t	g	c	t	g	a	a	g	c	c	a	g	t	t	a	c	c	t	t	c	g	g	a	a	a	a	a	g	a	g	t		4	0.034188
Cut14R	c	a	a	c	t	c	t	t	t	t	t	c	c	g	a	a	g	g	t	a	a	c	t	g	g	c	t	t	c	a	g	c	a	g	a	g	c	g	c	a
Cut15 (6)	a	a	c	t	a	c	g	g	c	t	a	c	a	c	t	a	g	a	a	g	a	a	c	a	g	t	a	t	t	t	g	g	t	a	t	c	t	g	c	g		6	0.0512821
Cut15R	a	g	c	g	c	a	g	a	t	a	c	c	a	a	a	t	a	c	t	g	t	t	c	t	t	c	t	a	g	t	g	t	a	g	c	c	g	t	a	g
Cut16 (8)	a	c	t	a	c	g	g	c	t	a	c	a	c	t	a	g	a	a	g	a	a	c	a	g	t	a	t	t	t	g	g	t	a	t	c	t	g	c	g	c		8	0.0683761
Cut16R	g	a	g	c	g	c	a	g	a	t	a	c	c	a	a	a	t	a	c	t	g	t	t	c	t	t	c	t	a	g	t	g	t	a	g	c	c	g	t	a
Cut17 (5)	a	c	c	t	t	c	g	g	a	a	a	a	a	g	a	g	t	t	g	g	t	a	g	c	t	c	t	t	g	a	t	c	c	g	g	c	a	a	a	c		5	0.042735
Cut17R	t	t	g	t	t	t	g	c	c	g	g	a	t	c	a	a	g	a	g	c	t	a	c	c	a	a	c	t	c	t	t	t	t	t	c	c	g	a	a	g
Cut20 (6)	g	c	t	g	c	g	c	c	t	t	a	t	c	c	g	g	t	a	a	c	t	a	t	c	g	t	c	t	t	g	a	g	t	c	c	a	a	c	c	c		6	0.0512821
Cut20R	c	c	g	g	g	t	t	g	g	a	c	t	c	a	a	g	a	c	g	a	t	a	g	t	t	a	c	c	g	g	a	t	a	a	g	g	c	g	c	a
Cut28 (3)	t	a	t	g	t	a	g	g	c	g	g	t	g	c	t	a	c	a	g	a	g	t	t	c	t	t	g	a	a	g	t	g	g	t	g	g	c	c	t	a		3	0.025641
Cut28R	g	t	t	a	g	g	c	c	a	c	c	a	c	t	t	c	a	a	g	a	a	c	t	c	t	g	t	a	g	c	a	c	c	g	c	c	t	a	c	a
																																										83
G	6	5	7	6	5	5	9	7	9	6	6	3	3	4	5	10	8	3	12	7	7	5	5	6	5	4	2	1	10	9	9	5	5	5	9	7	9	6	2	9
G%	0.25	0.208333	0.291667	0.25	0.208333	0.208333	0.375	0.291667	0.375	0.25	0.25	0.125	0.125	0.166667	0.208333	0.416667	0.333333	0.125	0.5	0.291667	0.291667	0.208333	0.208333	0.25	0.208333	0.166667	0.0833333	0.0416667	0.416667	0.375	0.375	0.208333	0.208333	0.208333	0.375	0.291667	0.375	0.25	0.0833333	0.375
A	5	7	1	5	6	4	4	4	4	6	8	7	6	3	10	11	7	12	2	10	7	5	2	4	4	5	1	8	7	6	5	5	7	6	4	4	6	7	11	7
A%	0.208333	0.291667	0.0416667	0.208333	0.25	0.166667	0.166667	0.166667	0.166667	0.25	0.333333	0.291667	0.25	0.125	0.416667	0.458333	0.291667	0.5	0.0833333	0.416667	0.291667	0.208333	0.0833333	0.166667	0.166667	0.208333	0.0416667	0.333333	0.291667	0.25	0.208333	0.208333	0.291667	0.25	0.166667	0.166667	0.25	0.291667	0.458333	0.291667
T	7	5	7	11	7	6	4	4	6	7	5	5	6	7	8	1	5	4	4	2	5	7	10	2	12	7	11	10	3	6	7	8	6	4	4	4	4	6	5	1
T%	0.291667	0.208333	0.291667	0.458333	0.291667	0.25	0.166667	0.166667	0.25	0.291667	0.208333	0.208333	0.25	0.291667	0.333333	0.0416667	0.208333	0.166667	0.166667	0.0833333	0.208333	0.291667	0.416667	0.0833333	0.5	0.291667	0.458333	0.416667	0.125	0.25	0.291667	0.333333	0.25	0.166667	0.166667	0.166667	0.166667	0.25	0.208333	0.0416667
C	6	7	9	2	6	9	7	9	5	5	5	9	9	10	1	2	4	5	6	5	5	7	7	12	3	8	10	5	4	3	3	6	6	9	7	9	5	5	6	7
C%	0.25	0.291667	0.375	0.0833333	0.25	0.375	0.291667	0.375	0.208333	0.208333	0.208333	0.375	0.375	0.416667	0.0416667	0.0833333	0.166667	0.208333	0.25	0.208333	0.208333	0.291667	0.291667	0.5	0.125	0.333333	0.416667	0.208333	0.166667	0.125	0.125	0.25	0.25	0.375	0.291667	0.375	0.208333	0.208333	0.25	0.291667
X2 test (p)	0.937955	0.866484	0.144317	0.0467775	0.897617	0.583226	0.52237	0.52237	0.583226	0.897617	0.729947	0.352097	0.404553	0.204562	0.0306655	0.0030282	0.641195	0.023685	0.044383	0.112017	0.866484	0.866484	0.112017	0.044383	0.023685	0.641195	0.0030282	0.0306655	0.204562	0.404553	0.352097	0.729947	0.897617	0.583226	0.52237	0.52237	0.583226	0.897617	0.0467775	0.144317
consensus	-	-	-	T noC	-	-	-	-	-	-	-	-	-	-	A noC	G A	-	A	G noA	-	-	-	-	noT C	T	-	T C	noG T	-	-	-	-	-	-	-	-	-	-	noG A	-
		more than 40%
		less than 10%
G	6	5	7	6	5	5	9	7	9	6	6	3	3	4	5	10	8	3	12	7	7	5	5	6	5	4	2	1	10	9	9	5	5	5	9	7	9	6	2	9
A	5	7	1	5	6	4	4	4	4	6	8	7	6	3	10	11	7	12	2	10	7	5	2	4	4	5	1	8	7	6	5	5	7	6	4	4	6	7	11	7
T	7	5	7	11	7	6	4	4	6	7	5	5	6	7	8	1	5	4	4	2	5	7	10	2	12	7	11	10	3	6	7	8	6	4	4	4	4	6	5	1
C	6	7	9	2	6	9	7	9	5	5	5	9	9	10	1	2	4	5	6	5	5	7	7	12	3	8	10	5	4	3	3	6	6	9	7	9	5	5	6	7
X2 test (p)	0.937955	0.866484	0.144317	0.0467775	0.897617	0.583226	0.52237	0.52237	0.583226	0.897617	0.729947	0.352097	0.404553	0.204562	0.0306655	0.0030282	0.641195	0.023685	0.044383	0.112017	0.866484	0.866484	0.112017	0.044383	0.023685	0.641195	0.0030282	0.0306655	0.204562	0.404553	0.352097	0.729947	0.897617	0.583226	0.52237	0.52237	0.583226	0.897617	0.0467775	0.144317
expected
6.3
5.7
5.7
6.3
