# Supplementary material for: A unified view on enzyme catalysis by cryo-EM study of a DNA topoisomerase
Source: Commun Chem. 2024 Feb 28;7:45. doi: 10.1038/s42004-024-01129-y (PMC10901890; doi:10.1038/s42004-024-01129-y)
Supplement: Supplementary file 8 — Supplementary Data 5 [file 42004_2024_1129_MOESM8_ESM.xlsx]

## Sheet: specific activity (2)
reduce	220818	220818	220822
enzyme conc. mM	mmol/ min x mmol	mmol/ min x mmol	mmol/ min x mmol	avg.	STDEV
0	0	0	0	0	0
3	#REF!	#REF!	#REF!	#REF!	#REF!
6	#REF!	#REF!	#REF!	#REF!	#REF!
9	#REF!	#REF!	#REF!	#REF!	#REF!
12	#REF!	#REF!	#REF!	#REF!	#REF!
15	#REF!	#REF!	#REF!	#REF!	#REF!
H68A	220907	!220902	!220905	220916
enzyme conc. mM	mmol/ min x mmol	mmol/ min x mmol	mmol/ min x mmol	mmol/ min x mmol	avg.	STDEV
0	0	0	0	0	0	0
3	#REF!	#REF!	#REF!	#REF!	#REF!	#REF!
6	#REF!	#REF!	#REF!	#REF!	#REF!	#REF!
9	#REF!	#REF!	#REF!	#REF!	#REF!	#REF!
12	#REF!	#REF!	#REF!	#REF!	#REF!	#REF!
15	#REF!	#REF!	#REF!	#REF!	#REF!	#REF!
H73A	220908	220908-2	220916
enzyme conc. mM	mmol/ min x mmol	mmol/ min x mmol	mmol/ min x mmol	avg.	STDEV
0	0	0	0	0	0
3	#REF!	#REF!	#REF!	#REF!	#REF!
6	#REF!	#REF!	#REF!	#REF!	#REF!
9	#REF!	#REF!	#REF!	#REF!	#REF!
12	#REF!	#REF!	#REF!	#REF!	#REF!
15	#REF!	#REF!	#REF!	#REF!	#REF!
mild O2	220913	220915	220915-2
enzyme conc. mM	mmol/ min x mmol	mmol/ min x mmol	mmol/ min x mmol	avg.	STDEV
0	0	0	0	0	0
3	#REF!	#REF!	#REF!	#REF!	#REF!
6	#REF!	#REF!	#REF!	#REF!	#REF!
9	#REF!	#REF!	#REF!	#REF!	#REF!
12	#REF!	#REF!	#REF!	#REF!	#REF!
15	#REF!	#REF!	#REF!	#REF!	#REF!
C72A	221003	221003-2	221004
enzyme conc. mM	mmol/ min x mmol	mmol/ min x mmol	mmol/ min x mmol	avg.	STDEV
0	0	0	0	0	0
3	0.0341627	0.0362176	0.042404	0.0375948	0.00428982
6	0.0464921	0.0500881	0.0538057	0.0501286	0.003657
9	0.0528708	0.0711936	0.0675988	0.0638877	0.00970878
12	0.0662705	0.0788567	0.0796517	0.0749263	0.0075067
15	0.0831977	0.0867681	0.0915979	0.0871879	0.0042158
C138A	221004	221004-2
enzyme conc. mM	mmol/ min x mmol	mmol/ min x mmol	mmol/ min x mmol	avg.	STDEV
0	0	0	0	0	0
3	0.0696516	0.0603647	0.0633647	0.0644604	0.00473939
6	0.0722313	0.08255	0.0658068	0.0735294	0.00844677
9	0.0930838	0.0880964	0.0889848	0.090055	0.00266035
12	0.119956	0.10983	0.103787	0.111191	0.00816966
15	0.120626	0.121168	0.105111	0.115635	0.00911819

## Sheet: 20220812std
K2HPO4	in 200 ml		linear range 0-100 mM
mM	OD650
0	0
20	0.3299
40	0.687
60	1.06
80	1.4012
100	1.7311
120	1.9761

## Sheet: 20220817
enzyme conc. test			37°C 20 mins	1 mM ATP
enzyme conc. mM	OD650
0	0
5	0.5222		> 約 30 mM Pi
10	1.6833		> 約 97 mM Pi
30	2.6294		> 混濁

## Sheet: 220818_reduced
200 ml	1 mM ATP		30°C 15 mins
reduce
enzyme conc. mM	OD650	Pi mM
0	0	0
3	0.1834	10.7203
6	0.4973	29.0687
9	0.8999	52.6019
12	1.2245	71.5757
15	1.5739	91.9992
K2HPO4 mM	OD650
0	0
20	0.3333
40	0.6913
60	1.0502
80	1.3896
100	1.6774

## Sheet: 220819-reduced
200 ml	1 mM ATP		30°C 15 mins
reduce
enzyme conc. mM	OD650	Pi mM
0	0	0
3	0.1688	9.77065
6	0.4773	27.6276
9	0.8739	50.584
12	1.2343	71.445
15	1.5627	90.4538
K2HPO4 mM	OD650
0	0
20	0.3398
40	0.7111
60	1.0497
80	1.3794
100	1.7146

## Sheet: 220822-reduced
200 ml	1 mM ATP		30°C 15 mins
reduce
enzyme conc. mM	OD650	Pi mM
0	0	0
3	0.1708	9.88966
6	0.4504	26.0791
9	0.9532	55.1922
12	1.3731	79.5052
15	1.5805	91.5141
K2HPO4 mM	OD650
0	0
20	0.3458
40	0.7034
60	1.0556
80	1.3983
100	1.696

## Sheet: !220902H68
200 ml	1 mM ATP		30°C 15 mins
H68A mutation
enzyme conc. mM	OD650	Pi mM
0	0	0
3	0.0329	1.94919
6	0.1165	6.90216
9	0.1967	11.6537
12	0.3077	18.23
15	0.3884	23.0111
K2HPO4 mM	OD650
0	0
20	0.3583
40	0.7069
60	1.043
80	1.3711
100	1.6328

## Sheet: !220902H73
200 ml	1 mM ATP		30°C 15 mins
H73A mutation
enzyme conc. mM	OD650	Pi mM
0	0	0
3	0.1254	7.48676
6	0.2271	13.5586
9	0.4717	28.1619
12	0.6807	40.6398
15	0.8473	50.5864
K2HPO4 mM	OD650
0	0
20	0.3533
40	0.7115
60	1.0346
80	1.3482
100	1.6272

## Sheet: !220905H68
200 ml	1 mM ATP		30°C 15 mins
H68A mutation
enzyme conc. mM	OD650	Pi mM
0	0	0
3	0.0397	2.38109
6	0.0908	5.44591
9	0.1901	11.4016
12	0.3064	18.377
15	0.3777	22.6533
K2HPO4 mM	OD650
0	0
20	0.3521
40	0.7056
60	1.033
80	1.3493
100	1.6125

## Sheet: 220907H68
200 ml	1 mM ATP		30°C 15 mins
H68A mutation
enzyme conc. mM	OD650	Pi mM
0	0	0
3	0.0464	2.7209
6	0.1196	7.01334
9	0.2319	13.5986
12	0.3441	20.178
15	0.4855	28.4697
K2HPO4 mM	OD650
0	0
20	0.3352
40	0.6856
60	1.0574
80	1.376
100	1.6738

[truncated: 18 more sheets: 220908H73, 220908H73(2), 220913_mildO2, 220915_mildO2, 220915O2_mildO2, 220916H73, 220916H68, 231110_C138A-oxidized-1, 231111_C138A-oxidized-2, 231111_C138A-oxidized-3, 221003C72, 221003C72 (2), 221004C72, 221004C138, 221004C138 (2), 221005C138, Combined, Specific activity]
